# Supplementary material for: A Zebrafish Galectin-1 Isoform Is Expressed in Skin and Gills and Binds to Bacteria, Bacterial Adhesin Receptors, and Epidermal Mucus Glycans
Source: Int J Mol Sci. 2026 Apr 25;27(9):3827. doi: 10.3390/ijms27093827 (PMC13163536; doi:10.3390/ijms27093827)
Supplement: Supplementary file 1 [file ijms-27-03827-s001.zip]

Archive with 1 entries (1 files):
- ijms-4157841-supplementary.pdf
